# Supplementary material for: Detection and Quantification of SARS-CoV-2 Receptor Binding Domain Neutralization by a Sensitive Competitive ELISA Assay
Source: Vaccines (Basel). 2021 Dec 16;9(12):1493. doi: 10.3390/vaccines9121493 (PMC8705285; doi:10.3390/vaccines9121493)
Supplement: Supplementary file 1 [file vaccines-09-01493-s001.zip]

Archive with 2 entries (2 files):
- cELISA Calculation Sheet.pzfx
- vaccines-1487253-supplementary.pdf
